# Supplementary material for: Proteomic Identification of Mitochondrial Targets of Arginase in Human Breast Cancer
Source: PLoS One. 2013 Nov 5;8(11):e79242. doi: 10.1371/journal.pone.0079242 (PMC3818427; doi:10.1371/journal.pone.0079242)
Supplement: Table S1 — (XLS) [file pone.0079242.s002.xls]

## Sheet: Sheet1
			Table S1
Accession		Cont vs.NOHA	Cont vs. NOHA	Cont vs. NOHA+LO	Cont vs. NOHA+LO	MS/MS2	Seq.	pI	MW
number	Protein name	(fold change)	(p-value)	(fold change)	(p-value)	score	pep		(kDa)
P49721	Proteasome sub beta type-2	-1.65	0.014	-1.54	0.001	/214	3	6.51	22993
P09429	High mobility group protein B1	1.33	0.029	1.33	0.042	/59	2	5.62	25049
P30041	Peroxiredoxin-6	1.48	0.046	1.38	0.073	/107	2	6	25133
O00299	Chloride intracellular channel protein 1	1.54	0.05	1.51	0.052	56/106	2	5.09	27248
P31947	14-3-3 protein sigma	1.6	0.0083	1.66	0.0032	/102	1	4.68	27871
P63104	14-3-3 protein zeta/delta	1.51	0.0006	1.58	0.0007	/136	2	4.73	27899
P31944	Caspase-14 precursor	1.7	0.029	1.65	0.015	84/44	1	5.44	27947
P31946	14-3-3 protein beta/alpha	1.49	0.028	1.48	0.014	/141	1	4.76	28179
P12004	Proliferating cell nuclear antigen	1.45	0.033	1.36	0.036	90/	0	4.57	29092
P62258	14-3-3 protein epsilon	1.53	0.0099	1.56	0.006	68/88	2	4.63	29326
P25789	Proteasome sub alpha type-4	1.51	0.015	1.47	0.0022	/52	1	7.57	29750
P45880	Voltage-dependent anion-selective channel protein 2	-1.41	0.0013	-1.26	0.00016	57/123	2	7.49	32060
Q9NRR2	Tryptase gamma	-1.79	0.0042	-1.7	0.00039	/26	1	6.69	34603
P04406	Glyceraldehyde-3-phosphate dehydrogenase	-2.12	0.00092	-2.04	1.9e-05	/70	1	8.57	36201
O60218	Aldo-keto reductase family 1 member B10	1.32	0.0021	1.37	0.0012	85/	0	7.12	36226
P00338	L-lactate dehydrogenase A chain	1.27	0.00069	1.43	9.8e-05	116/203	3	8.44	36950
P31942	Heterogeneous nuclear ribonucleoprotein H3	-1.84	0.0011	-1.68	0.0017	/90	1	6.37	36960
P42330	Aldo-keto reductase family 1 member C3	1.44	0.0087	1.49	0.005	74/44	1	8.05	37220
P22626	Heterogeneous nuclear ribonucleoproteins A2/B1	-1.82	0.011	-1.76	0.0052	79/247	3	8.97	37464
P62140	Serine/threonine-protein phosphatase PP1-beta catalytic subunit	1.45	0.003	1.17	0.21	111/92	3	5.84	37961
P25685	DnaJ homolog subfamily B member 1	1.3	0.013	1.34	0.0038	/101	2	8.74	38191
P04075	Fructose-bisphosphate aldolase A	-1.4	0.0027	-1.29	0.00092	106/290	4	8.3	39851
Q9H7Z7	Prostaglandin E synthase 2	-1.81	0.017	-1.69	0.00025	/85	1	9.22	42088
Q8NC51	Plasminogen activator inhibitor 1 RNA-binding protein	-1.33	0.014	-1.28	0.04	102/49	2	8.66	44995
P52597	Heterogeneous nuclear ribonucleoprotein F	1.83	0.011	1.39	0.093	/50	1	5.38	45985
P06733	Alpha-enolase	1.72	0.00085	1.86	0.0023	288/201	3	7.01	47481
Q09028	Histone-binding protein RBBP4	1.42	0.042	1.4	0.016	/54	1	4.47	47911
P17980	26S protease regulatory subunit 6A	1.41	0.046	1.35	0.064	/79	1	5.13	49458
P07437	Tubulin beta chain	1.5	0.022	1.46	0.023	88/163	2	4.78	50095
Q9Y265	RuvB-like protein 1	-1.31	0.031	-1.22	0.11	/49	1	6.02	50538
Q9BQE3	Tubulin alpha-1C chain	1.81	0.0029	1.68	0.0074	87/118	2	4.96	50548
Q12849	G-rich sequence factor 1	1.74	0.016	1.59	0.018	147	3	5.67	50651
Q71U36	Tubulin alpha-1A chain	1.42	0.028	1.44	0.04	/51	1	4.94	50788
P68363	Tubulin alpha-1B chain	1.76	0.0039	1.73	0.0039	98/264	3	4.94	50804
Q13283	Ras GTPase-activating protein-binding protein 1	-1.57	0.0067	-1.53	0.031	/63	2	5.36	52189
Q01518	Adenylyl cyclase-associated protein 1	1.32	0.008	1.29	0.014	/69	1	8.27	52222
Q15233	Non-POU domain-contain octamer-binding protein	1.36	0.03	1.28	0.029	92/	0	9.01	54311
Q9Y3I0	UPF0027 protein C22orf28	1.49	0.00043	1.54	0.00011	95/	0	6.77	55688
P31948	Stress-induced-phosphoprotein 1	1.45	0.018	1.33	0.032	/169	3	6.4	63227
O43189	PHD finger protein 1	-1.79	0.0042	-1.7	0.00039	/28	1	9.26	63350
P15311	Ezrin	-1.54	0.0063	-1.28	0.063	/51	1	5.94	69484
P08107	Heat shock 70 kDa protein 1	-1.75	0.0085	-1.53	0.034	118/110	3	5.48	70294
Q14651	Plastin-1	-2.24	0.0064	-1.92	0.017	/41	1	5.33	70707
P11142	Heat shock cognate 71 kDa protein	1.58	0.0074	1.5	0.035	100/120	3	5.37	71082
O00571	ATP-dependent RNA helicase DDX3X	-1.32	0.00053	-1.28	0.0057	102/419	4	6.73	73597
P55072	Transitional endoplasmic reticulum ATPase	1.37	0.017	1.38	0.021	99/183	3	5.14	89950
Q6EMB2	Tubulin polyglutamylase TTLL5	-2.13	0.0042	-1.83	0.0013	/46	1	8.82	144457
	NOHA: N-Hydroxy L-Arginine; LO: L-Ornithine; MS: Mascot score for peptides (peptide mass fingureprinting)
	MS2: Mascot score for sequenced peptides; MS/MS2: Protein Identification by MS and MS2; pI: Isoelectric point; MW: Molecular Weight
