# Supplementary material for: Proteomic Identification of Mitochondrial Targets of Arginase in Human Breast Cancer
Source: PLoS One. 2013 Nov 5;8(11):e79242. doi: 10.1371/journal.pone.0079242 (PMC3818427; doi:10.1371/journal.pone.0079242)
Supplement: Table S4 — (XLS) [file pone.0079242.s005.xls]

## Sheet: Sheet1
						Table S4
Source	Sample	Ethnicity	Age	Lymph node status	Pathological Status	Histological grade	Tumor size (cm)	ER	PR	Her2
NDRI	TPF-11-58	AA	50	no info	no info	no info	no info	neg	neg	neg
NDRI	TPF-11-64	AA	46	negative	IIA	invasive mammary carcinoma, ductal	3.8	no info	no info	no info
NDRI	TPF--11-34T	AA	67	negative	IIA	invasive ductal carcinoma	2.8	neg	neg	neg
NDRI	TPF12-262	AA	42	positive	IIIA	invasive mammary carcinoma, ductal	5.4	neg	neg	neg
NDRI	TPF-11-482	AA	58	positive	IIB	mammary carcinoma ductal	3.5	neg	neg	neg
NDRI	TPF-11-534	AA	50	negative	IIA	invasive mammary carcinoma, ductal	3.1	neg	neg	neg
NDRI	TPF-11-600	AA	44	positive	IIIA	invasive and in-situ lobular carcinoma	5	pos	pos	pos
NDRI	TPF-11-616	AA	53	positive	IIIC	invasive mammary carcinoma, ductal	3.1	pos	neg	neg
NDRI	TPF-11-676	AA	no info	no info	no info	no info	no info	no info	no info	no info
NDRI	SP-11-6925	AA	68	positive	IIB	invasive ductal carcinoma	4	neg	neg	neg
NDRI	TPF12-17	AA	53	positive	IIB	ductal carcinoma in-situ	3.7	pos	pos	neg
NDRI	TPF12-74	AA	44	positive	IIIB	invasive metaplastic carcinoma	8.5	neg	neg	neg
NDRI	TPF12-97	AA	48	negative	IIA	invasive lobular carcinoma	3.5	pos	pos	pos
NDRI	TPF12-224	AA	77	negative	IIA	invasive mammary carcinoma, ductal	3.5	neg	neg	neg
NDRI	TPF12-243	AA	49	positive	IIIA	invasive and in-situ mammary carcinoma, ductal	2.4	pos	pos	neg
NDRI	TPF12-294	AA	67	positive	IIIB	invasive mammary carcinoma, ductal	8	pos	pos	neg
NDRI	TPF12-301	AA	52	negative	IIB	invasive and in-situ mammary carcinoma, ductal	9.5	pos	pos	intermediate
NDRI	OD390992	AA	no info	positive	IIIA	invasive ductal carcinoma	2.6	no info	no info	no info
NDRI	36786	AA	48	positive	IIA	invasive ductal carcinoma	2	pos	pos	neg
NDRI	TPF-13-5	AA	no info	no info	no info	no info	no info	no info	no info	no info
CHTN	M120923	CA	55	negative	IIA	ductal carcinoma in-situ	3.5	pos	pos	neg
CHTN	M120924	CA	38	negative	IIA	invasive ductal carcinoma	2.2	neg	neg	neg
CHTN	M121036	CA	48	positive	IIB	invasive ductal carcinoma	3.7	pos	pos	intermediate
CHTN	M121174	CA	57	negative	IIA	invasive ductal and lobular carcinoma	2.6	pos	pos	pos
CHTN	M121223	CA	37	positive	IIB	invasive ductal carcinoma	2.7	pos	pos	neg
CHTN	M3123893	CA	70	positive	IIB	invasive mammary carcinoma	2.5	no info	no info	no info
CHTN	M3123861	CA	80	positive	IIB	ductal carcinoma in-situ	4.2	no info	no info	no info
CHTN	M3123875	CA	48	positive	IIB	invasive ductal carcinoma	3.4	neg	neg	pos
CHTN	M3124090	CA	46	negative	IA	infiltrating ductal carcinoma	1.9	pos	pos	neg
CHTN	M3123902	CA	47	positive	IIB	invasive ductal carcinoma	2	neg	neg	pos
CHTN	M1120849	CA	72	positive	IIB	invasive ductal carcinoma	3.7	pos	pos	neg
CHTN	M1120882	CA	58	positive	IIB	invasive ductal carcinoma	2.7	pos	pos	neg
CHTN	M1120909	CA	63	positive	IIIC	invasive pleomorphic lobular carcinoma	7.1	neg	neg	pos
CHTN	M1121160	CA	46	positive	IIIA	invasive ductal carcinoma, lobular	4.8	pos	pos	neg
CHTN	M3123968	CA	59	positive	IIIC	invasive pleomorphic lobular carcinoma	9.5	pos	pos	no info
CHTN	54505-T000	CA	39	positive	IIIA	invasive mammary carcinoma	5.2	pos	pos	neg
